# Supplementary material for: Accelerated Shape Forming and Recovering, Induction, and Release of Adhesiveness of Conductive Carbon Nanotube/Epoxy Composites by Joule Heating
Source: Polymers (Basel). 2020 May 1;12(5):1030. doi: 10.3390/polym12051030 (PMC7284752; doi:10.3390/polym12051030)
Supplement: Supplementary file 1 [file polymers-12-01030-s001.zip]

Archive with 1 entries (1 files):
- polymers-773824-supplementary.mp4
